# Supplementary material for: Targeted Degradation of XIAP is Sufficient and Specific to Induce Apoptosis in MYCN-overexpressing High-risk Neuroblastoma
Source: Cancer Res Commun. 2023 Nov 22;3(11):2386–99. doi: 10.1158/2767-9764.CRC-23-0082 (PMC10681007; doi:10.1158/2767-9764.CRC-23-0082)
Supplement: Supplementary Data 1 — to Fig 1B [file crc-23-0082-s02.xlsx]

## Sheet: Sheet1
No	XIAP Staining	Organ	Diagnosis	Age at surgery (y)	MYCN Status	Specimen type	Present Status	Disease Status
14	0	Left cervical lymph nodes	Metastatic differentiating neuroblastoma	5.61807	Non-amplified	Post-treatment metastasis	Dead	Death from Disease
24	0	Abdominal	Poorly differentiated neuroblastoma	4.09035	Amplified	Pre-treatment biopsy	Alive	No Evidence of Disease
50	0	Right cervical	Differentiating neuroblastoma	1.0705	Amplified	Pre-treatment primary	Alive	LTFU / Unknown
80	0	Retroperitoneal	Residual neuroblastoma	4.15058	Non-amplified	Probably post-treatment primary	Alive	LTFU / Unknown
85	0	Right axillary lymph nodes	Metastatic neuroblastoma	5.56605	Non-amplified	Post-treatment metastatic relapse	Dead	Death from other causes
95	0	Abdomen	Neuroblastic tumor (post-treatment)	6.23135	Non-amplified	Post-treatment primary	Alive	LTFU / Unknown
98	0	Right adrenal gland	Neuroblastic tumor	6.20397	Non-amplified	Post-treatment primary	Alive	No Evidence of Disease
108	0	Left adrenal gland	Poorly differentiated neuroblastoma	5.50308	Non-amplified	Post-treatment primary	Alive	LTFU / Unknown
1	1+	Right cervicothoracic/mediastinum	Differentiating neuroblastoma	0.323066	Non-amplified	Pre-treatment primary	Alive	No Evidence of Disease
8	1+	Retroperitoneum	Neuroblastoma	1.51129	Non-amplified	Probably pre-treatment biopsy	Alive	Alive with Disease
21	1+	Left adrenal gland	Neuroblastic tumor (post-treatment)	5.16359	Non-amplified	Post-treatment primary	Alive	No Evidence of Disease
28	1+	Left adrenal gland	Differentiating neuroblastoma	2.37645	Non-amplified	Pre-treatment primary	Alive	Unknown
36	1+	Left adrenal gland	Differentiating neuroblastoma	2.12457	Amplified	Post-treatment primary	Dead	Death from Disease
42	1+	Abdomen/lymph nodes	Metastatic/residual neuroblastoma	0.714579	Non-amplified	Post-treatment primary	Alive	No Evidence of Disease
46	1+	Spine (T12-L2)	Intermixed ganglioneuroblastoma	2.31896	Non-amplified	Pre-treatment primary (epidural extension from abdomen)	Alive	Alive with Disease
49	1+	Left retroperitoneal	Nodular ganglioneuroblastoma (no nodule subtype)	2.86379	Non-amplified	Pre-treatment primary	Dead	Death from Disease
52	1+	Left paravertebral	Intermixed ganglioneuroblastoma	1.62902	Non-amplified	Pre-treatment primary	Alive	No Evidence of Disease
62	1+	Sacrum	Poorly differentiated neuroblastoma	0.019165	Non-amplified	Pre-treatment primary	Alive	No Evidence of Disease
67	1+	Right adrenal gland	Residual differentiating neuroblastoma	2.76797	Amplified	Post-treatment primary	Alive	Alive with Disease
68	1+	Para-aortic	Neuroblastoma	1.2731	Non-amplified	Probably post-treatment primary	Alive	No Evidence of Disease
69	1+	Retroperitoneum	Differentiating neuroblastoma	1.44559	Non-amplified	Probably post-treatment primary	Alive	No Evidence of Disease
70	1+	Right adrenal gland	Differentiating neuroblastoma	4.59138	Non-amplified	Probably pre-treatment primary	Alive	No Evidence of Disease
73	1+	Abdominal	Neuroblastoma	4.05749	Non-amplified	Pre-treatment primary	Alive	LTFU / Unknown
82	1+	Right adrenal gland	Differentiating neuroblastoma (post-treatment)	4.10404	Non-amplified	Post-treatment primary	Dead	Death from Disease
83	1+	Abdomen	Residual intermixed ganglioneuroblastoma	2.23956	Non-amplified	Probably post-treatment primary	Alive	LTFU / Unknown
87	1+	Right adrenal gland	Neuroblastic tumor (post-treatment)	0.681725	Non-amplified	Post-treatment primary	Alive	No Evidence of Disease
90	1+	Abdomen	Poorly differentiated neuroblastoma	6.87748	Non-amplified	Pre-treatment biopsy	Dead	Death from Disease
91	1+	Adrenal gland	Residual neuroblastoma (post-treatment)	2.96783	Non-amplified	Post-treatment primary	Alive	LTFU / Unknown
96	1+	Abdomen	Neuroblastic tumor (post-treatment)	4.88159	Non-amplified	Post-treatment primary	Alive	LTFU / Unknown
100	1+	Abdomen	Neuroblastic tumor (post-treatment)	3.0527	Non-amplified	Post-treatment primary	Alive	LTFU / Unknown
101	1+	Abdomen	Neuroblastic tumor (post-treatment)	0.837782	Non-amplified	Post-treatment primary	Alive	Alive with Disease
104	1+	Left adrenal gland	Neuroblastic tumor (post-treatment)	3.41958	Non-amplified	Post-treatment primary	Dead	Death from Disease
105	1+	Abdomen	Neuroblastic tumor	4.47912	Non-amplified	Post-treatment primary	Alive	LTFU / Unknown
107	1+	Abdomen	Intermixed ganglioneuroblastoma	3.57016	Non-amplified	Pre-treatment primary	Alive	LTFU / Unknown
114	1+	Right para-aortic	Neuroblastic tumor (post-treatment)	4.34223	Amplified	Post-treatment metastatic relapse	Dead	Death from Disease
128	1+	Para-aortic	Differentiating neuroblastoma	6.22313	Non-amplified	Post-treatment primary	Alive	No Evidence of Disease
6	2+	Left chest (A); left cervical lymph nodes (B)	Nodular ganglioneuroblastoma (A); metastatic differentiating neuroblastoma (B)	6.91307	Non-amplified	Post-treatment primary	Dead	Death from Disease
43	2+	Abdomen	Undifferentiated neuroblastoma	2.57084	Amplified	Pre-treatment biopsy	Alive	No Evidence of Disease
45	2+	Abdomen	Intermixed ganglioneuroblastoma	2.31622	Non-amplified	Pre-treatment primary	Alive	Alive with Disease
51	2+	Right adrenal gland	Neuroblastoma	2.17112	Non-amplified	Post-treatment primary	Alive	No Evidence of Disease
58	2+	Left adrenal gland	Neuroblastic tumor (post-treatment)	2.45859	Amplified	Post-treatment primary	Alive	No Evidence of Disease
60	2+	Left adrenal gland	Neuroblastic tumor (post-treatment)	1.71116	Amplified	Post-treatment primary	Alive	No Evidence of Disease
81	2+	Left adrenal gland	Residual multifocal neuroblastic tumor	4.67899	Amplified	Post-treatment primary	Alive	LTFU / Unknown
84	2+	Left adrenal gland	Differentiating neuroblastoma (post-treatment)	3.21424	Amplified	Post-treatment primary	Alive	LTFU / Unknown
88	2+	Right thoracic	Neuroblastic tumor (post-treatment)	2.66393	Non-amplified	Post-treatment primary	Alive	LTFU / Unknown
92	2+	Left adrenal gland	Neuroblastic tumor (post-treatment)	2.73238	Non-amplified	Post-treatment primary	Dead	Death from Disease
106	2+	Abdomen	Neuroblastic tumor	3.28268	Non-amplified	Post-treatment primary	Alive	No Evidence of Disease
110	2+	Left adrenal gland	Neuroblastic tumor (post-treatment)	1.76044	Non-amplified	Post-treatment primary	Alive	No Evidence of Disease
116	2+	Left paravertebral region	Metastatic neuroblastoma	2.08898	Amplified	Metastatic relapse	Dead	Death from Disease
123	2+	Para-aortic lymph node/right adrenal tumor	Ganglioneuroblastoma, intermixed	7.55099	Non-amplified	Post-treatment primary	Alive	Unknown
124	2+	Left adrenal gland	Residual undifferentiated neuroblastoma	2.16016	Amplified	Post-treatment primary	Alive	Unknown
3	3+	Aortocaval lymph node/Right adrenal gland	Neuroblastoma	4.03012	Non-amplified	Probably post-treatment primary	Alive	No Evidence of Disease
17	3+	Paraspinal	Ganglioneuroma	7.20876	Non-amplified	Pre-treatment primary	Alive	No Evidence of Disease
18	3+	Right adrenal gland	Differentiating neuroblastoma	2.56537	Non-amplified	Post-treatment primary	Dead	Death from Disease
25	3+	Right adrenal gland	Neuroblastoma	3.92882	Borderline amplification	Post-treatment primary	Dead	Death from Disease
30	3+	Thoracic	Ganglioneuroblastoma	2.10815	Non-amplified	Post-treatment primary	Alive	No Evidence of Disease
32	3+	Left adrenal gland	Poorly differentiated neuroblastoma	0.36961	Non-amplified	Pre-treatment primary	Alive	Unknown
34	3+	Right chest, apical pleura	Intermixed ganglioneuroblastoma	4.98015	Non-amplified	Pre-treatment primary	Alive	Alive with Disease
38	3+	Left adrenal gland	Nodular ganglioneuroblastoma (nodule histology - poorly differentiated)	4.47365	Non-amplified	Pre-treatment primary	Alive	No Evidence of Disease
61	3+	Left adrenal gland	Poorly differentiated neuroblastoma	0.323066	Non-amplified	Pre-treatment primary	Alive	No Evidence of Disease
63	3+	Left adrenal gland	Residual neuroblastic cells	1.51129	Non-amplified	Post-treatment primary	Alive	No Evidence of Disease
74	3+	Right chest	Differentiating neuroblastoma	2.13005	Amplified	Post-treatment primary	Alive	LTFU / Unknown
99	3+	Right adrenal gland	Poorly differentiated neuroblastoma	0.0246407	Non-amplified	Pre-treatment primary	Alive	No Evidence of Disease
103	3+	Abdomen	Neuroblastic tumor	2.31896	Non-amplified	Post-treatment primary	Alive	LTFU / Unknown
