# Supplementary material for: Targeted Degradation of XIAP is Sufficient and Specific to Induce Apoptosis in MYCN-overexpressing High-risk Neuroblastoma
Source: Cancer Res Commun. 2023 Nov 22;3(11):2386–99. doi: 10.1158/2767-9764.CRC-23-0082 (PMC10681007; doi:10.1158/2767-9764.CRC-23-0082)
Supplement: Supplementary Data 2 — Supplementary Data to Fig 4A [file crc-23-0082-s03.xlsx]

## Sheet: Sheet1
M1	XIAP	B-actin	XIAP/B-actin									XIAP/B-actin	M1	M2	M3	AVG	STD
Blank	10211.7	10513.7	0.971277	1.11718								Blank	1.11718	1.18897	0.710033	1.00539	0.258296
0	14574.9	16764.3	0.8694	1								0	1	1	1	1	0
0.5	19185.4	12831.4	1.4952	1.7198								0.5	1.7198	1.00173	1.16837	1.29663	0.375828
1	11722.2	14204.2	0.825259	0.949229								1	0.949229	1.25005	1.10215	1.10047	0.150415
2	6891.74	10685.7	0.644949	0.741832								2	0.741832	1.81846	0.873447	1.14458	0.587298
4	2260.38	13355.1	0.169252	0.194677								4	0.194677	1.07287	0.60274	0.623428	0.439461
24	8411.74	11418.7	0.736662	0.847323								24	0.847323	1.32891	0.83584	1.00402	0.281416
48	8055.38	12529.3	0.642922	0.739501								48	0.739501	0.613602	0.631098	0.6614	0.0682004
M2	XIAP	B-actin	XIAP/B-actin
Blank	12468.7	19113.3	0.652358	1.18897
0	9358.55	17056.6	0.548677	1
0.5	10465.6	19041.3	0.549625	1.00173
1	13522.7	19716.1	0.685871	1.25005
2	17256.3	17295.3	0.997749	1.81846
4	10658.7	18106.9	0.588658	1.07287
24	12982.3	17804.9	0.72914	1.32891
48	6339.79	18830.9	0.336669	0.613602
M3	XIAP	B-actin	XIAP/B-actin
Blank	8423.33	9936.08	0.847751	0.710033
0	17685	14812	1.19396	1
0.5	16212.7	11622.1	1.39499	1.16837
1	16567.1	12589.7	1.31592	1.10215
2	14379.6	13788.6	1.04286	0.873447
4	8908.15	12378.5	0.719647	0.60274
24	15304.4	15335.7	0.997959	0.83584
48	11385.3	15109.7	0.753506	0.631098
