# Supplementary material for: Targeted Degradation of XIAP is Sufficient and Specific to Induce Apoptosis in MYCN-overexpressing High-risk Neuroblastoma
Source: Cancer Res Commun. 2023 Nov 22;3(11):2386–99. doi: 10.1158/2767-9764.CRC-23-0082 (PMC10681007; doi:10.1158/2767-9764.CRC-23-0082)
Supplement: Supplementary Data 3 — to Fig 4B [file crc-23-0082-s04.xlsx]

## Sheet: weight (g)
Group	Animal ID	wk 0 d 1	wk 1 d 1	wk 2 d 1	wk 3 d 1	wk 4 d 1	wk 4 d 4	wk 5 d 1	wk 5 d 4	wk 6 d 1	wk 6 d 4	wk 7 d 1
Vehicle	#367	29	29.9	31.3	30.6	30.4
	#371	29	29.1	27.5	28.6	30
	#368	30	28.8	31.9	31.4	26.8	26.9	26.8	26.7	26.4	25.8	25.6
	#387	28	30	29.9	31	32.1	32.2	30.6	27.1
	#375	27	28.1	29.1	29.9	31.3	31.4	31.3	30	32.3	31.7
	#376	29	29.9	30.1	30.9	31.6	32.2	32	30.9	30
	#377	26	28	28.7	28.2	31	32.4	31.8	28.7	31.4
	#381	28	29.6	30.2	31	33	31.4	33	32.3
	#382	29	28.6	31.3	31.8	33.5	32.7	32.5	29.9
A4	#370	31	31.5	32.3	33.7	34.1	34.2	35.6	32.9	33.4	32.5
	#374	29	29.9	29.9	30.8	32.5	28.8	26.6	28.8	31.1
	#378	27	28.7	30	30.8	33.8	33.4
	#379	28	27.5	28.3	28.9	29.9	29.9	30	30.7	26	30	30
	#380	27	28	28.6	30	31.6	31.7	31.5	31	28.8	30.8	28.3
	#383	29	30	30.1	31.9	32.9	32.3	33.2	32.6	30.6	32.8	31.7
	#384	29	28.7	29.9	30.1	30	29.2	30.1	30.1	30
	#385	33	32.7	32.9	34	34.8	35	36.3	36.8	35.3	36.8
	#386	31	31.6	31.4	32.7	33.5	33.9	34.8	34.7	35.7	37
